# Supplementary material for: A Simple and Rapid Protocol for the Isolation of Murine Bone Marrow Suitable for the Differentiation of Dendritic Cells
Source: Methods Protoc. 2024 Feb 27;7(2):20. doi: 10.3390/mps7020020 (PMC10961764; doi:10.3390/mps7020020)
Supplement: Supplementary file 1 [file mps-07-00020-s001.zip]

Archive with 1 entries (1 files):
- mps-2859912-supplementary.pdf
